# Supplementary material for: The RNA-binding landscapes of two SR proteins reveal unique functions and binding to diverse RNA classes
Source: Genome Biol. 2012 Mar 21;13(3):R17. doi: 10.1186/gb-2012-13-3-r17 (PMC3439968; doi:10.1186/gb-2012-13-3-r17)
Supplement: Additional file 2 — Supplementary Table S2. Genes with significant SRSF3 or SRSF4 crosslink sites. [file gb-2012-13-3-r17-S2.XLSX]

## Sheet: SRSF3
gene_name	biotypes
MALAT1	lincRNA
AC154660.1	lincRNA
AC107744.1	lincRNA
AC091681.1	lincRNA
AC087117.1	lincRNA
AC125186.3	lincRNA
AC134826.1	lincRNA
AC102570.1	lincRNA
AC117663.2-ENSMUSG00000086802	lincRNA
AC110564.1	lincRNA
AC161198.2	lincRNA
AC159313.1	lincRNA
AC166290.1	lincRNA
AC102906.1-ENSMUSG00000086002	lincRNA
AC131780.5	lincRNA
AC137513.1-ENSMUSG00000084915	lincRNA
AC149589.1	lincRNA
AC156506.2	lincRNA
AC161167.2	lincRNA
AC161597.1	lincRNA
AC107641.2	lincRNA
AC109202.1-ENSMUSG00000086809	lincRNA
mmu-mir-1983	miRNA
mmu-mir-2133-2	miRNA
mmu-mir-685	miRNA
AL928940.1	miRNA
mmu-mir-805	miRNA
AL731552.1	miRNA
mmu-mir-689-2	miRNA
CT030226.1	miRNA
AC147020.1	miRNA
mmu-mir-677	miRNA
AC125254.1	miRNA
AC123039.1	miRNA
mmu-mir-19b-2	miRNA
mmu-mir-302a	miRNA
mmu-mir-374	miRNA
AC151602.2	miRNA
Y_RNA-ENSMUSG00000064945	misc_RNA
7SK-ENSMUSG00000065037	misc_RNA
Y_RNA-ENSMUSG00000065701	misc_RNA
RNase_MRP-ENSMUSG00000088088	misc_RNA
7SK-ENSMUSG00000065808	misc_RNA
Vault-ENSMUSG00000065145	misc_RNA
Y_RNA-ENSMUSG00000084644	misc_RNA
Y_RNA-ENSMUSG00000064765	misc_RNA
Y_RNA-ENSMUSG00000084609	misc_RNA
Telomerase-vert-ENSMUSG00000064796	misc_RNA
Y_RNA-ENSMUSG00000077588	misc_RNA
AY172335.12	Mt_rRNA
AY172335.9	Mt_rRNA
AY172335.16	Mt_tRNA
AY172335.7	Mt_tRNA
AY172335.15	Mt_tRNA
AY172335.8	Mt_tRNA
AY172335.5	Mt_tRNA
AY172335.3	Mt_tRNA
AY172335.17	Mt_tRNA
AY172335.21	Mt_tRNA
AY172335.14	Mt_tRNA
AY172335.2	Mt_tRNA
AY172335.6	Mt_tRNA
Meg3	processed_transcript
RP23-271B15.3	processed_transcript
Mirhg1	processed_transcript
RP23-450O1.1	processed_transcript
RP23-143O13.1	processed_transcript
Gas5	processed_transcript
RP23-97P13.1	processed_transcript
RP23-9O16.5	processed_transcript
RP23-38E20.10	processed_transcript
Kis2	processed_transcript
RP23-234K24.8	processed_transcript
AC115823.1	processed_transcript
RP23-16H24.2	processed_transcript
RP23-283N14.2	processed_transcript
RP23-336J1.8	processed_transcript
RP23-9O13.8	processed_transcript
RP24-151H6.3	processed_transcript
Tug1	processed_transcript
RP23-151M22.6	processed_transcript
Lrrc4c	processed_transcript
RP23-285G5.1	processed_transcript
RP23-32L21.4	processed_transcript
RP23-423B1.2	processed_transcript
RP23-441D9.4	processed_transcript
RP23-407H16.5	processed_transcript
RP23-9O13.5	processed_transcript
AC109606.5	processed_transcript
RP23-50E4.1	processed_transcript
RP24-499M12.1	processed_transcript
RP23-153M14.4	processed_transcript
RP23-269B7.6	processed_transcript
RP23-322L22.3	processed_transcript
RP23-88A13.2	processed_transcript
AC107822.5	processed_transcript
RP23-19L12.4	processed_transcript
RP23-307I20.1	processed_transcript
RP24-104I20.4	processed_transcript
RP23-147K15.3	processed_transcript
RP23-158F12.2	processed_transcript
RP23-301M3.1	processed_transcript
RP23-316B4.2	processed_transcript
RP23-391A14.1	processed_transcript
RP23-441I8.8	processed_transcript
AC127556.10	processed_transcript
RP23-17M4.1	processed_transcript
RP23-386E10.10	processed_transcript
RP23-77I17.1	processed_transcript
RP23-85A17.8	processed_transcript
RP24-174M12.1	processed_transcript
AC091274.3	processed_transcript
AC121814.3	processed_transcript
RP23-100E9.2	processed_transcript
RP23-109E24.2	processed_transcript
RP23-144K18.1	processed_transcript
RP23-193K10.1	processed_transcript
RP23-272P17.6	processed_transcript
RP23-31O23.5	processed_transcript
RP23-339O7.1	processed_transcript
RP23-353O20.2	processed_transcript
RP23-383I4.10	processed_transcript
RP23-410E7.1	processed_transcript
RP23-64N1.1	processed_transcript
RP23-73A4.3	processed_transcript
RP24-556H22.1	processed_transcript
Xist	processed_transcript
RP23-115D21.2	processed_transcript
RP24-132L16.6	processed_transcript
mt-Nd5	protein_coding
mt-Nd1	protein_coding
Srrm2	protein_coding
mt-Nd2	protein_coding
mt-Nd4	protein_coding
Hist1h4d	protein_coding
Cdk8	protein_coding
Polr2a	protein_coding
mt-Co1	protein_coding
Sltm	protein_coding
Eftud1	protein_coding
mt-Cytb	protein_coding
Sfrs3	protein_coding
Trim2	protein_coding
D730040F13Rik	protein_coding
Hist1h3h	protein_coding
Tubb5	protein_coding
Kcnj3	protein_coding
2610528E23Rik	protein_coding
Hnrnpa2b1	protein_coding
Hist1h2bk	protein_coding
Heg1	protein_coding
Neto2	protein_coding
Hist1h4a	protein_coding
Wwp2	protein_coding
AL837506.1	protein_coding
Hist1h3c	protein_coding
Hist2h2bb	protein_coding
Bat2l2	protein_coding
Scd2	protein_coding
Npas4	protein_coding
Arid1a	protein_coding
Ankrd44	protein_coding
AC141209.3	protein_coding
Ash1l	protein_coding
Hist1h2be	protein_coding
Qser1	protein_coding
Ddx17	protein_coding
Adam12	protein_coding
Hist1h1e	protein_coding
Hist1h2bl	protein_coding
Hist1h2ai	protein_coding
Ndufs7	protein_coding
Hist1h1d	protein_coding
Hexb	protein_coding
Srcap	protein_coding
Hist1h4h	protein_coding
Nufip2	protein_coding
Wdr43	protein_coding
Fmc1	protein_coding
Eef2	protein_coding
Dab1	protein_coding
Mcm7	protein_coding
Hist1h4c	protein_coding
Hist1h2ae	protein_coding
Rps8	protein_coding
Snrpn	protein_coding
Pabpc1	protein_coding
Zbtb20	protein_coding
Sulf2	protein_coding
Atxn2l	protein_coding
Cfl1	protein_coding
Grip1	protein_coding
Sfrs7	protein_coding
Dapk1	protein_coding
Erc2	protein_coding
Hist1h3a	protein_coding
Ptprd	protein_coding
Glt8d3	protein_coding
Hist1h4b	protein_coding
Hsp90ab1	protein_coding
Hist1h1a	protein_coding
Hist1h2ab	protein_coding
Pftk1	protein_coding
Hist1h1c	protein_coding
Mars	protein_coding
Hist1h2ac	protein_coding
Setd1a	protein_coding
Phc1	protein_coding
Plce1	protein_coding
Thada	protein_coding
Sfrs2	protein_coding
Ylpm1	protein_coding
H2afx	protein_coding
Hist1h2bg	protein_coding
Hist1h4f	protein_coding
Galnt13	protein_coding
Zeb2	protein_coding
Hnrnph1	protein_coding
Tardbp	protein_coding
Npm1	protein_coding
Sfpq	protein_coding
Slc7a5	protein_coding
Hist1h4i	protein_coding
Zc3h11a	protein_coding
Gm10501	protein_coding
Eef1a1	protein_coding
Elf1	protein_coding
Hist1h2bc	protein_coding
Zfp207	protein_coding
Gnb2l1	protein_coding
Hist1h3g	protein_coding
Hist1h3i	protein_coding
Rreb1	protein_coding
Arglu1	protein_coding
Huwe1	protein_coding
Pfn1	protein_coding
Hist1h2ad	protein_coding
Hist1h2bh	protein_coding
Hist1h3f	protein_coding
Hnrnpu	protein_coding
Ywhaz	protein_coding
Bat1a	protein_coding
Dtx3	protein_coding
Acin1	protein_coding
D4Wsu53e	protein_coding
Hist3h2a	protein_coding
Hnrnpl	protein_coding
Nedd4	protein_coding
2810474O19Rik	protein_coding
Hist1h2bb	protein_coding
Ogt	protein_coding
Sf1	protein_coding
Pkm2	protein_coding
Snrpb	protein_coding
Ttll4	protein_coding
Ubap2l	protein_coding
Eif2ak1	protein_coding
Enpp3	protein_coding
Ntm	protein_coding
Prpf38b	protein_coding
Xkr6	protein_coding
Cnot1	protein_coding
Mllt10	protein_coding
Eif4g2	protein_coding
Hist1h3d	protein_coding
Myh10	protein_coding
Slc2a3	protein_coding
Themis	protein_coding
Gm10822	protein_coding
Hist1h3e	protein_coding
Hnrpdl	protein_coding
Sf3b3	protein_coding
Ttyh3	protein_coding
Zranb2	protein_coding
AL837506.2	protein_coding
Nasp	protein_coding
Otx2	protein_coding
Ccnl2	protein_coding
Hist3h2ba	protein_coding
Hspa8	protein_coding
Rpl32	protein_coding
Rps2	protein_coding
Sox11	protein_coding
Tmem164	protein_coding
Aim2	protein_coding
Clk1	protein_coding
Ddx5	protein_coding
Mapkapk2	protein_coding
Smek1	protein_coding
Tcf7l1	protein_coding
Trrap	protein_coding
Agpat1	protein_coding
Dgcr8	protein_coding
Galnt2	protein_coding
Igf2bp1	protein_coding
U2af2	protein_coding
Bcat1	protein_coding
Hist1h2ag	protein_coding
Pdzrn3	protein_coding
Prpf8	protein_coding
Tnpo2	protein_coding
2810026P18Rik	protein_coding
Enah	protein_coding
Foxn3	protein_coding
Fscn1	protein_coding
Klhdc5	protein_coding
Lass2	protein_coding
Rbm25	protein_coding
Rnf38	protein_coding
Rplp1	protein_coding
AC149086.1	protein_coding
Magi1	protein_coding
ORF19	protein_coding
Ptprs	protein_coding
Supt6h	protein_coding
Actb	protein_coding
Hist1h2bj	protein_coding
Mll2-ENSMUSG00000048154	protein_coding
Slc38a2	protein_coding
Slc39a8	protein_coding
Taf12	protein_coding
Tia1	protein_coding
Zfp462	protein_coding
Cpsf6	protein_coding
Crkrs	protein_coding
Eml2	protein_coding
Hist1h2bm	protein_coding
Hsn2-ENSMUSG00000045962	protein_coding
Igf2r	protein_coding
Pten	protein_coding
Rnf10	protein_coding
Sfrs13a	protein_coding
1700003M02Rik	protein_coding
2610203C20Rik	protein_coding
Dazap1	protein_coding
Dpp6	protein_coding
Kif26b	protein_coding
Mat2a	protein_coding
Prdx1	protein_coding
Prr12	protein_coding
Snurf	protein_coding
Sox5	protein_coding
Zfp219	protein_coding
9430015G10Rik	protein_coding
Atf7ip2	protein_coding
Grik5	protein_coding
Il17rd	protein_coding
Khsrp	protein_coding
Mid1	protein_coding
Odz3	protein_coding
Rtn3	protein_coding
Sec61a1	protein_coding
Slc1a3	protein_coding
Smg7	protein_coding
Thrap3	protein_coding
Zfhx2	protein_coding
2010111I01Rik	protein_coding
Dhx40	protein_coding
Eng	protein_coding
Kdm6b	protein_coding
ORF61	protein_coding
Pabpc4	protein_coding
Rbbp5	protein_coding
Sfrs6	protein_coding
Shroom2	protein_coding
Strbp	protein_coding
Taf15	protein_coding
Trip12	protein_coding
Ybx1	protein_coding
Chd7	protein_coding
Ddb1	protein_coding
Fam193b	protein_coding
Flrt1	protein_coding
Jag2	protein_coding
Lsm12	protein_coding
Mest	protein_coding
Ppp1r10	protein_coding
Ptma	protein_coding
Rpl7a	protein_coding
Sf3b1	protein_coding
Ubxn4	protein_coding
2610318N02Rik	protein_coding
Adcy1	protein_coding
Arl6	protein_coding
Atf7ip	protein_coding
Camsap1	protein_coding
Ccdc44	protein_coding
Ddx6	protein_coding
Ewsr1	protein_coding
Nhsl1	protein_coding
Nono	protein_coding
Nop56	protein_coding
Ophn1	protein_coding
Scaper	protein_coding
Sfrs5	protein_coding
Slc25a46	protein_coding
Ssbp3	protein_coding
Syt6	protein_coding
Tbl1xr1	protein_coding
Tcp1	protein_coding
Xpo1	protein_coding
Ywhae	protein_coding
AC120869.1	protein_coding
Ckap5	protein_coding
Csde1	protein_coding
Eif4a2	protein_coding
Fus	protein_coding
Grem2	protein_coding
Hdgfrp2	protein_coding
Hist1h2bf	protein_coding
Hist1h2bn	protein_coding
Hist1h4j	protein_coding
Ilkap	protein_coding
Lars2	protein_coding
Magoh-rs1	protein_coding
Mta1	protein_coding
RP23-340N22.1	protein_coding
Slc6a6	protein_coding
Smarcc1	protein_coding
Snd1	protein_coding
Tuba1a	protein_coding
Ubqln4	protein_coding
Usp48	protein_coding
2810403A07Rik	protein_coding
6430526N21Rik	protein_coding
AL672182.3	protein_coding
Ankrd11	protein_coding
Atp2a2	protein_coding
Brsk2	protein_coding
Cdk5rap2	protein_coding
Chd9	protein_coding
Eml4	protein_coding
Fam33a	protein_coding
Fam76b	protein_coding
Gabre	protein_coding
Gabrp	protein_coding
Gpc3	protein_coding
Grcc10	protein_coding
Gtpbp4	protein_coding
Hist1h2ak	protein_coding
Ivns1abp	protein_coding
Jarid2	protein_coding
2011-03-07	protein_coding
Otud5	protein_coding
Pcbp2	protein_coding
Rbbp4	protein_coding
Srgap3	protein_coding
Taf1c	protein_coding
Tmpo	protein_coding
Tnrc6a	protein_coding
Tsga14	protein_coding
Ttll10	protein_coding
Zfp598	protein_coding
Zfp91	protein_coding
1810006K21Rik	protein_coding
2410002F23Rik	protein_coding
5730419I09Rik	protein_coding
Ank	protein_coding
Ankrd10	protein_coding
Auts2	protein_coding
BC005537	protein_coding
Cbx5	protein_coding
Cdk17	protein_coding
Cpne5	protein_coding
Dmxl1	protein_coding
Dusp11	protein_coding
Dusp16	protein_coding
Eef1b2	protein_coding
Eif3a	protein_coding
Fasn	protein_coding
Fip1l1	protein_coding
G3bp1	protein_coding
Gnas	protein_coding
Hcfc1	protein_coding
Hist1h2ah	protein_coding
Hoxd4	protein_coding
Itga10	protein_coding
Leng8	protein_coding
Luc7l3	protein_coding
Mfsd10	protein_coding
Mllt6	protein_coding
Morc2a	protein_coding
Morf4l2	protein_coding
Msi2	protein_coding
Nfe2l1	protein_coding
Pbx4	protein_coding
Ppp2ca	protein_coding
Ran	protein_coding
Rc3h2	protein_coding
Rnf168	protein_coding
Rps12	protein_coding
Stk11	protein_coding
Tmem131	protein_coding
Topbp1	protein_coding
Tor1b	protein_coding
Tsc22d1	protein_coding
Ube2b	protein_coding
Usp15	protein_coding
Zmym2	protein_coding
Arnt	protein_coding
Brd4	protein_coding
Calm2	protein_coding
Cand2	protein_coding
Copg	protein_coding
Gpn1	protein_coding
Hdlbp	protein_coding
Hif1a	protein_coding
Hist1h1b	protein_coding
Hist1h3b	protein_coding
Hist2h3b	protein_coding
Hist4h4	protein_coding
Hnrnpa1	protein_coding
Klhl23	protein_coding
Kras	protein_coding
Lamp2	protein_coding
Lars	protein_coding
Lin28	protein_coding
Mapk4	protein_coding
Mbtd1	protein_coding
Nbea	protein_coding
Nop2	protein_coding
Ociad1	protein_coding
Palld	protein_coding
Psip1	protein_coding
Ptbp1	protein_coding
Purb	protein_coding
Rbm3	protein_coding
Rcc2	protein_coding
Rest	protein_coding
Sfrs1	protein_coding
Slc2a1	protein_coding
Tmem63b	protein_coding
Usp14	protein_coding
Zfp451	protein_coding
Aloxe3	protein_coding
Bat2	protein_coding
Bclaf1	protein_coding
Calr	protein_coding
Carm1	protein_coding
Ccdc6	protein_coding
Ccnt2	protein_coding
Cct5	protein_coding
Cep192-ENSMUSG00000079613	protein_coding
Chst11	protein_coding
Dmrt1	protein_coding
Dpp8	protein_coding
Eno1	protein_coding
Epn1	protein_coding
F2r	protein_coding
Fam178a	protein_coding
Gm10397	protein_coding
Ilf3	protein_coding
Matr3	protein_coding
Mcm5	protein_coding
Mcoln1	protein_coding
Mki67	protein_coding
Mprip	protein_coding
Nell2	protein_coding
Nfat5	protein_coding
Nr6a1	protein_coding
Pan3	protein_coding
Pfas	protein_coding
Phlpp1	protein_coding
Plxdc1	protein_coding
Pom121	protein_coding
Pum2	protein_coding
Rpl4	protein_coding
Sbds	protein_coding
Sf3a2	protein_coding
Sf3b4	protein_coding
Sfrs15	protein_coding
Slc3a2	protein_coding
Smg1	protein_coding
St6galnac3	protein_coding
Tdgf1	protein_coding
Tet1-ENSMUSG00000047146	protein_coding
Timd2	protein_coding
Tmem39b	protein_coding
Tmem57	protein_coding
Tshz1	protein_coding
Usp24	protein_coding
Wdr69	protein_coding
Xkr4	protein_coding
Zer1	protein_coding
Zfp687	protein_coding
2700050L05Rik	protein_coding
Aasdhppt	protein_coding
Actn4	protein_coding
Arhgap21	protein_coding
Atxn2	protein_coding
Banf1	protein_coding
Banp	protein_coding
Brwd2	protein_coding
Btaf1	protein_coding
C430048L16Rik	protein_coding
Cap1	protein_coding
Ccrn4l	protein_coding
Cd81	protein_coding
Cep290	protein_coding
Chd8	protein_coding
Cnot6	protein_coding
Cops7a	protein_coding
Ctse	protein_coding
Dock1	protein_coding
Dpysl2	protein_coding
Dync1h1	protein_coding
Dync1li1	protein_coding
Eif2b3	protein_coding
Elavl1	protein_coding
Ets1	protein_coding
Foxred1	protein_coding
Grlf1	protein_coding
Ipo7	protein_coding
Krr1	protein_coding
Mettl11a	protein_coding
Nt5dc2	protein_coding
Nup62	protein_coding
Ostn	protein_coding
Papola	protein_coding
Pcm1	protein_coding
Pfkp	protein_coding
Podxl	protein_coding
Prkcb	protein_coding
Prmt5	protein_coding
Ptprf	protein_coding
Rad23b	protein_coding
Ranbp1	protein_coding
Rnf126	protein_coding
Rnf44	protein_coding
Rpl17	protein_coding
Rplp2	protein_coding
Rps9	protein_coding
Setd5	protein_coding
Sgtb	protein_coding
Spen	protein_coding
Sppl3	protein_coding
Tfpi	protein_coding
Tkt	protein_coding
Tpm3	protein_coding
Trim39	protein_coding
Whsc1l1	protein_coding
Xpo5	protein_coding
Ythdc1	protein_coding
2310016C08Rik	protein_coding
5830418K08Rik	protein_coding
9030409G11Rik	protein_coding
9430031J16Rik	protein_coding
AI848100	protein_coding
Ablim1	protein_coding
Apitd1	protein_coding
Atp6v1h	protein_coding
Clpb	protein_coding
Copb1	protein_coding
Cyb5b	protein_coding
Cyc1	protein_coding
D630003M21Rik	protein_coding
Ddx56	protein_coding
Dek	protein_coding
Dnahc11	protein_coding
Emp2	protein_coding
Epha2	protein_coding
Glis1	protein_coding
Haus6	protein_coding
Hist1h2an	protein_coding
Hnrnpk	protein_coding
Hpcal1	protein_coding
Hyou1	protein_coding
Igfbp2	protein_coding
Kpnb1	protein_coding
Lsm8	protein_coding
Maged1	protein_coding
Med13l	protein_coding
Mgea5	protein_coding
Mllt11	protein_coding
Mthfd1	protein_coding
Nmd3	protein_coding
Pds5b	protein_coding
Pkn1	protein_coding
Prdm2	protein_coding
Prr11	protein_coding
Psmb2	protein_coding
Psme3	protein_coding
Pum1	protein_coding
Rbm15	protein_coding
Recql	protein_coding
Rfc1	protein_coding
Rims2	protein_coding
Rpl12	protein_coding
Rps15a	protein_coding
Samd4b	protein_coding
Scaf1	protein_coding
Senp3	protein_coding
Senp6	protein_coding
Serbp1	protein_coding
Shoc2	protein_coding
Slc25a37	protein_coding
Slc39a7	protein_coding
Slc6a15	protein_coding
Smchd1	protein_coding
Smyd5	protein_coding
Tbc1d5	protein_coding
Terf1	protein_coding
Tial1	protein_coding
Top2a	protein_coding
Tulp3	protein_coding
Usp34	protein_coding
Usp7	protein_coding
Zfand3	protein_coding
Zfml	protein_coding
Zmym4	protein_coding
1300001I01Rik	protein_coding
2610507B11Rik	protein_coding
2700029M09Rik	protein_coding
4930422G04Rik	protein_coding
4933421E11Rik	protein_coding
A330008L17Rik	protein_coding
Adam23	protein_coding
Aldoa	protein_coding
Ankrd52	protein_coding
Anp32a	protein_coding
Asph	protein_coding
Atad2	protein_coding
Atf4	protein_coding
Atp11c	protein_coding
Atp5b	protein_coding
Aurkb	protein_coding
BC107364	protein_coding
C77080	protein_coding
C79407	protein_coding
Cachd1	protein_coding
Cacnb2	protein_coding
Cadm1	protein_coding
Canx	protein_coding
Caprin1	protein_coding
Cd24a	protein_coding
Cdk19	protein_coding
Cep135	protein_coding
Cep170	protein_coding
Chchd10	protein_coding
Chd4	protein_coding
Chd6	protein_coding
Clasp1	protein_coding
Cops2	protein_coding
Coro2a	protein_coding
Cpsf7	protein_coding
Cyth2	protein_coding
Dbt	protein_coding
Dhx36	protein_coding
Dhx37	protein_coding
Dnahc14	protein_coding
Dnajb12	protein_coding
Dscaml1	protein_coding
Dync1i2	protein_coding
Efha1	protein_coding
Eif2c1	protein_coding
Eif3j	protein_coding
Eif4e2	protein_coding
Eif4h	protein_coding
Exoc4	protein_coding
Fam111a	protein_coding
Fkbp1a	protein_coding
Fktn	protein_coding
Fmnl2	protein_coding
Foxk1	protein_coding
Foxm1	protein_coding
Gatad2a	protein_coding
Gcn1l1	protein_coding
Gfod2	protein_coding
Gigyf1	protein_coding
Gnb1	protein_coding
Gnl3	protein_coding
Gtf2h2	protein_coding
H13	protein_coding
Hip1r	protein_coding
Hist2h2ac	protein_coding
Hmga1-rs1	protein_coding
Hnrnpab	protein_coding
Hnrnpc	protein_coding
Ino80d	protein_coding
Ipo11	protein_coding
Kdelr2	protein_coding
Kif15	protein_coding
Kpna6	protein_coding
Larp1	protein_coding
Limch1	protein_coding
Llgl1	protein_coding
Lphn1	protein_coding
Lphn2	protein_coding
Lrpprc	protein_coding
Lrrc3b	protein_coding
Lrrc7	protein_coding
Luc7l	protein_coding
Mtdh	protein_coding
Ncln	protein_coding
Nfib	protein_coding
Nup214	protein_coding
Nvl	protein_coding
Paip1	protein_coding
Palb2	protein_coding
Pbx3	protein_coding
Plod2	protein_coding
Psat1	protein_coding
Psmd7	protein_coding
Raf1	protein_coding
Rala	protein_coding
Ranbp10	protein_coding
Rasal2	protein_coding
Rfc5	protein_coding
Rpl10	protein_coding
Rps28	protein_coding
Sephs1	protein_coding
Sf3a1	protein_coding
Sf3b2	protein_coding
Sgta	protein_coding
Shisa6	protein_coding
Shmt2	protein_coding
Slc38a1	protein_coding
Slc7a7	protein_coding
Stt3a	protein_coding
Synpo2	protein_coding
Taf1d	protein_coding
Tcf12	protein_coding
Thop1	protein_coding
Tmem147	protein_coding
Tmem63a	protein_coding
Tnpo1	protein_coding
Tpp1	protein_coding
Tpr	protein_coding
Tra2a	protein_coding
Tram1	protein_coding
Trim59	protein_coding
Trio	protein_coding
Tshz2	protein_coding
Tspan31	protein_coding
Ube2r2	protein_coding
Ube3a	protein_coding
Ubr3	protein_coding
Wbp7	protein_coding
Ywhag	protein_coding
Zfhx3	protein_coding
Zfp386	protein_coding
Zfp791	protein_coding
4930432O21Rik	protein_coding
7420416P09Rik	protein_coding
AC126045.1	protein_coding
AC158558.2	protein_coding
AI314180	protein_coding
Acad8	protein_coding
Acp2	protein_coding
Actg1	protein_coding
Adnp	protein_coding
Ahdc1	protein_coding
Ankrd36	protein_coding
Atn1	protein_coding
Atp6ap1	protein_coding
BC037034	protein_coding
BC055324	protein_coding
Bcar1	protein_coding
Bcas2	protein_coding
Bicd1	protein_coding
Birc6	protein_coding
Bms1	protein_coding
Brpf3	protein_coding
Btbd7	protein_coding
Ccdc25	protein_coding
Cdc42	protein_coding
Cdkn1b	protein_coding
Celf4	protein_coding
Clk2	protein_coding
Clstn1	protein_coding
Cnnm3	protein_coding
Coro2b	protein_coding
Cpsf3l	protein_coding
Csnk2a1	protein_coding
Cyfip2	protein_coding
D4Ertd22e	protein_coding
Dcaf8	protein_coding
Dcx	protein_coding
Deaf1	protein_coding
Dnaja1-ENSMUSG00000028410	protein_coding
Dnmt1	protein_coding
Dsc3	protein_coding
Dtl	protein_coding
E2f4	protein_coding
Eif4a1	protein_coding
Elac2	protein_coding
Elovl5	protein_coding
Fam60a	protein_coding
Fastk	protein_coding
Fgfr1op2	protein_coding
Fmn1	protein_coding
Foxj2	protein_coding
Foxo1	protein_coding
Fth1	protein_coding
Gadd45b	protein_coding
Gm16286	protein_coding
Gm4924	protein_coding
Gnl3l	protein_coding
Got1	protein_coding
Gpc2	protein_coding
Gramd4	protein_coding
H2afv	protein_coding
Hat1	protein_coding
Hells	protein_coding
Herc3	protein_coding
Hgs	protein_coding
Hs6st2	protein_coding
Hspa9	protein_coding
Igf1r	protein_coding
Jub	protein_coding
Kctd20	protein_coding
Kdelc1	protein_coding
Kdm4c	protein_coding
Kdm5b	protein_coding
Kif21b	protein_coding
Krtcap2	protein_coding
Lmln	protein_coding
Man2a1	protein_coding
Map2k4	protein_coding
2011-03-06	protein_coding
Mdn1	protein_coding
Med14	protein_coding
Mlf2	protein_coding
Mll1	protein_coding
Mms19	protein_coding
Mobkl2b	protein_coding
Mtap7d1	protein_coding
Mtor	protein_coding
Mum1	protein_coding
Myo16	protein_coding
N4bp2l2	protein_coding
Nap1l1	protein_coding
Nat5-ENSMUSG00000022698	protein_coding
Nav1	protein_coding
Nf1	protein_coding
Nmt1	protein_coding
Nploc4	protein_coding
Nrxn1	protein_coding
Orc4l	protein_coding
Pacrg	protein_coding
Pacs2	protein_coding
Paqr3	protein_coding
Pbrm1	protein_coding
Pcid2	protein_coding
Phf12	protein_coding
Pik3c2a	protein_coding
Plagl1	protein_coding
Plxna3	protein_coding
Pola2	protein_coding
Pou5f1	protein_coding
Ppp1cb	protein_coding
Prkab1	protein_coding
Prox2	protein_coding
Prpf40a	protein_coding
Rab14	protein_coding
Rai1	protein_coding
Rangap1	protein_coding
Rbm26	protein_coding
Rev1	protein_coding
Rnf138	protein_coding
Rnf139	protein_coding
Rpa1	protein_coding
Rpl22	protein_coding
Rplp0	protein_coding
Rps4x	protein_coding
Rps5	protein_coding
Rpsa	protein_coding
Rragb	protein_coding
Rrm2b	protein_coding
Rspo1	protein_coding
Rsrc2	protein_coding
Rtel1	protein_coding
Sall1	protein_coding
Scamp3	protein_coding
Sec13	protein_coding
Sec24b	protein_coding
Sema4c	protein_coding
Setx	protein_coding
Slc1a5	protein_coding
Slc44a2	protein_coding
Smarcad1	protein_coding
Smcr7	protein_coding
Snrnp200	protein_coding
Sorcs2	protein_coding
Sp1	protein_coding
Ssr2	protein_coding
Stip1	protein_coding
Tacc2	protein_coding
Tead1	protein_coding
Tesk1	protein_coding
Timm50	protein_coding
Tinf2	protein_coding
Tk1	protein_coding
Tmem201	protein_coding
Trim37	protein_coding
Trmt1	protein_coding
Tsg101	protein_coding
Txnrd1	protein_coding
Ubap2	protein_coding
Ube2d3	protein_coding
Ube3c	protein_coding
Vamp2	protein_coding
Vim	protein_coding
Wsb2	protein_coding
Zcchc7	protein_coding
Zfp160	protein_coding
Zfp317	protein_coding
Zfp57	protein_coding
Zmiz1	protein_coding
1190005F20Rik	protein_coding
1500010J02Rik	protein_coding
1700029I01Rik-ENSMUSG00000070605	protein_coding
2210009G21Rik	protein_coding
2410002O22Rik-ENSMUSG00000021711	protein_coding
2410017P07Rik	protein_coding
2410127L17Rik	protein_coding
2700078E11Rik	protein_coding
AC163648.2	protein_coding
AK129341	protein_coding
AL845273.1	protein_coding
Abcb10	protein_coding
Acaca	protein_coding
Acmsd	protein_coding
Actr1a	protein_coding
Adam2	protein_coding
Adar	protein_coding
Agrn	protein_coding
Ahcyl2	protein_coding
Akap8l	protein_coding
Amfr	protein_coding
Amotl2	protein_coding
Ankrd17	protein_coding
Arf1	protein_coding
Arid2	protein_coding
Armcx2	protein_coding
Asb3	protein_coding
Ascc2	protein_coding
Asns	protein_coding
Asnsd1	protein_coding
Asxl3	protein_coding
Atcay	protein_coding
Atf2	protein_coding
Atp13a2	protein_coding
Atp1b1	protein_coding
Atp6v0a1	protein_coding
Atp6v1e1	protein_coding
Atp8a1	protein_coding
B230208H17Rik	protein_coding
BC024479	protein_coding
BC049807	protein_coding
BC052040	protein_coding
Bad	protein_coding
Bat2l	protein_coding
Baz1b	protein_coding
Bbs5	protein_coding
Becn1	protein_coding
Bptf	protein_coding
Brf1	protein_coding
Brunol5	protein_coding
Btbd9	protein_coding
Btg1	protein_coding
Bub1	protein_coding
Cacna2d3	protein_coding
Calm3	protein_coding
Camk2d	protein_coding
Ccdc132	protein_coding
Cct6a	protein_coding
Cdc37	protein_coding
Cdca2	protein_coding
Cdca8	protein_coding
Chd2-ENSMUSG00000078671	protein_coding
Chkb	protein_coding
Cinp	protein_coding
Clint1	protein_coding
Cnot2	protein_coding
Cntn5	protein_coding
Cog4	protein_coding
Col18a1	protein_coding
Cpeb1	protein_coding
Cs	protein_coding
Ctcf	protein_coding
Ctsa	protein_coding
Cul4a	protein_coding
Cwc22	protein_coding
Cyp7b1	protein_coding
D030074E01Rik	protein_coding
D10Ertd610e	protein_coding
Dbnl	protein_coding
Dcaf15	protein_coding
Ddx27	protein_coding
Ddx46	protein_coding
Dhx30	protein_coding
Dnttip1	protein_coding
Dpp9	protein_coding
Dpy19l1	protein_coding
Dpysl5	protein_coding
Duox1	protein_coding
Ece1	protein_coding
Eif2a	protein_coding
Eif3g	protein_coding
Eif5a	protein_coding
Erbb4	protein_coding
Etv5	protein_coding
Exosc1	protein_coding
Fam117b	protein_coding
Fam120a	protein_coding
Fam160a2	protein_coding
Fat1	protein_coding
Fblim1	protein_coding
Fbxl7	protein_coding
Fbxo18	protein_coding
Fignl1	protein_coding
Filip1l	protein_coding
Flot2	protein_coding
Fndc3c1	protein_coding
Fryl	protein_coding
Gclc	protein_coding
Gm5127	protein_coding
Gns	protein_coding
Got2	protein_coding
Gpbp1	protein_coding
Gpr125	protein_coding
Gpr56	protein_coding
Hace1	protein_coding
Hdx	protein_coding
Heatr2	protein_coding
Helz	protein_coding
Hivep1	protein_coding
Hn1	protein_coding
Hspa14	protein_coding
Ier5l	protein_coding
Igsf8	protein_coding
Ints1	protein_coding
Ints6	protein_coding
Ipo4	protein_coding
Isg20l2	protein_coding
Itch	protein_coding
Jmjd4	protein_coding
Kcnq5	protein_coding
Kif11	protein_coding
Klhl29	protein_coding
Lcorl	protein_coding
Letmd1	protein_coding
Lhfpl4	protein_coding
Lpgat1	protein_coding
Lphn3	protein_coding
Lrp1b	protein_coding
Lrp6	protein_coding
Lrrc8d	protein_coding
Lsm1	protein_coding
Lyar	protein_coding
Map2k1	protein_coding
Mapk12	protein_coding
Mdm4	protein_coding
Mical1	protein_coding
Mlec	protein_coding
Mllt4	protein_coding
Mlst8	protein_coding
Mrpl13	protein_coding
Mrpl19	protein_coding
Mrpl28	protein_coding
Mrps35	protein_coding
Mrps9	protein_coding
Mthfd1l	protein_coding
Mtmr3	protein_coding
Mtpap	protein_coding
Mtx1	protein_coding
Nat6	protein_coding
Ncapd3	protein_coding
Ndufb4	protein_coding
Necap2	protein_coding
Negr1	protein_coding
Nek7	protein_coding
Nfatc2ip	protein_coding
Ngdn	protein_coding
Nlgn2	protein_coding
Nob1	protein_coding
Nsd1	protein_coding
Nup210	protein_coding
Nupl1	protein_coding
Nxf1	protein_coding
Ola1	protein_coding
Orc1l	protein_coding
Pabpn1	protein_coding
Pafah1b1	protein_coding
Pak1	protein_coding
Pde1c	protein_coding
Pdia5	protein_coding
Phf21a	protein_coding
Phlpp2	protein_coding
Pim2	protein_coding
Pitpnc1	protein_coding
Pkd1	protein_coding
Pkp4	protein_coding
Ppp1r12a	protein_coding
Pprc1	protein_coding
Prdm10	protein_coding
Prrg4	protein_coding
Psma3	protein_coding
Psma7	protein_coding
Psmd1	protein_coding
Pvrl2	protein_coding
Qsox1	protein_coding
RP23-67E6.2	protein_coding
Rab11b	protein_coding
Rai12	protein_coding
Raph1	protein_coding
Raver1	protein_coding
Rbm10	protein_coding
Rbm6	protein_coding
Rbms1	protein_coding
Rc3h1	protein_coding
Rdm1	protein_coding
Reep1	protein_coding
Reln	protein_coding
Rer1	protein_coding
Rfc4	protein_coding
Rfx3	protein_coding
Rnd3	protein_coding
Rnf111	protein_coding
Rnf145	protein_coding
Rnf40	protein_coding
Rnf5	protein_coding
Robo1	protein_coding
Rpl24	protein_coding
Rpl38	protein_coding
Rpl5	protein_coding
Rrbp1	protein_coding
Rrp1b	protein_coding
Rsf1	protein_coding
Rtn1	protein_coding
Rufy2	protein_coding
Runx2	protein_coding
Sap130	protein_coding
Sbno2	protein_coding
Scai	protein_coding
Schip1	protein_coding
Sec61a2	protein_coding
2011-09-03	protein_coding
Setbp1	protein_coding
Setd4	protein_coding
Sez6	protein_coding
Sgce	protein_coding
Shprh	protein_coding
Sik1	protein_coding
Slc22a23	protein_coding
Slc23a2	protein_coding
Slc25a27	protein_coding
Slc25a36	protein_coding
Slc26a2	protein_coding
Slc35f2	protein_coding
Slit2	protein_coding
Smarcc2	protein_coding
Smarce1	protein_coding
Smurf1	protein_coding
Snrnp48	protein_coding
Snupn	protein_coding
Snx10	protein_coding
Sorbs2	protein_coding
Spag5	protein_coding
Speg	protein_coding
Srbd1	protein_coding
Srgap2	protein_coding
Ssb	protein_coding
Ssr4	protein_coding
Ssrp1	protein_coding
Stc2	protein_coding
Stk17b	protein_coding
Stk38	protein_coding
Synj2bp	protein_coding
Syt7	protein_coding
Taf3	protein_coding
Tas1r1	protein_coding
Taz	protein_coding
Tbl1x	protein_coding
Tecr	protein_coding
Tgfbr1	protein_coding
Thoc2	protein_coding
Thoc4	protein_coding
Thsd7b	protein_coding
Tlk1	protein_coding
Tm9sf1	protein_coding
Tmem135	protein_coding
Tmem86b	protein_coding
Tnfaip1	protein_coding
Traip	protein_coding
Trak1	protein_coding
Trim24	protein_coding
Trim44	protein_coding
Tspan18	protein_coding
Tspan7	protein_coding
Txlna	protein_coding
Tyw1	protein_coding
U2af1	protein_coding
Ube4b	protein_coding
Ubn2	protein_coding
Uhrf1bp1	protein_coding
Ulk1	protein_coding
Vcl	protein_coding
Vps53	protein_coding
Vps54	protein_coding
Wdfy3	protein_coding
Wdr67	protein_coding
Wee1	protein_coding
Wwc2	protein_coding
Xpo7	protein_coding
Zc3h4	protein_coding
Zfand5	protein_coding
Zfp182	protein_coding
Zfp282	protein_coding
Zfp367	protein_coding
Zfp445	protein_coding
Zfp521	protein_coding
Zfp827	protein_coding
0610037L13Rik	protein_coding
1700019A02Rik	protein_coding
1700022C21Rik	protein_coding
1700040I03Rik	protein_coding
1700106N22Rik	protein_coding
2210016L21Rik	protein_coding
2310079F23Rik	protein_coding
2400003C14Rik	protein_coding
2410066E13Rik	protein_coding
2510003E04Rik	protein_coding
2610036D13Rik	protein_coding
2610042L04Rik-ENSMUSG00000056940	protein_coding
2610301G19Rik	protein_coding
2610305D13Rik	protein_coding
2900073G15Rik	protein_coding
3110056O03Rik	protein_coding
4930534B04Rik	protein_coding
4930555I21Rik	protein_coding
4933439F18Rik	protein_coding
6030446N20Rik	protein_coding
6330407J23Rik	protein_coding
6720457D02Rik	protein_coding
6720489N17Rik	protein_coding
9530068E07Rik	protein_coding
AC122753.1	protein_coding
AC124327.3	protein_coding
AC131780.10	protein_coding
AC153565.1	protein_coding
AC192334.1	protein_coding
AL805896.1	protein_coding
AU040829	protein_coding
Aak1	protein_coding
Abcc6	protein_coding
Actr2	protein_coding
Actr3b	protein_coding
Adam1a	protein_coding
Adamts6	protein_coding
Adrm1	protein_coding
Akap13	protein_coding
Akap7	protein_coding
Aldh6a1	protein_coding
Ap1g2	protein_coding
Apeh	protein_coding
Appl1	protein_coding
Arhgap23	protein_coding
Arhgap4	protein_coding
Arhgef3	protein_coding
Arl4c	protein_coding
Arl5a	protein_coding
Arl6ip4	protein_coding
Armc9	protein_coding
Armet	protein_coding
Asb7	protein_coding
Atp5o	protein_coding
B230120H23Rik	protein_coding
BC018101	protein_coding
BC018242	protein_coding
BC099486-ENSMUSG00000059229	protein_coding
Bax	protein_coding
Bcl7a	protein_coding
Brd2	protein_coding
Bsg	protein_coding
Bzw1	protein_coding
C87436	protein_coding
Calca	protein_coding
Camk1d	protein_coding
Capn7	protein_coding
Caprin2	protein_coding
Cbx3	protein_coding
Cbx7	protein_coding
Ccdc111	protein_coding
Ccdc40	protein_coding
Ccdc84	protein_coding
Ccny	protein_coding
Cd164	protein_coding
Cdh18	protein_coding
Cdk5r2	protein_coding
Cenpk	protein_coding
Chid1	protein_coding
Cmc1	protein_coding
Cnn2	protein_coding
Cnot10	protein_coding
Cnr1	protein_coding
Cog6	protein_coding
Col27a1	protein_coding
Col4a1	protein_coding
Coro7	protein_coding
Csgalnact1	protein_coding
Csmd3	protein_coding
Cstf3	protein_coding
Ctps	protein_coding
D10Wsu52e	protein_coding
Dcbld1	protein_coding
Dcun1d2	protein_coding
Ddc	protein_coding
Ddhd1	protein_coding
Ddx47	protein_coding
Dhx35	protein_coding
Dlgap2	protein_coding
Dnajc5	protein_coding
Dock3	protein_coding
Dus3l	protein_coding
Ecm1	protein_coding
Edil3	protein_coding
Efna4	protein_coding
En2	protein_coding
Epb4.1l3	protein_coding
Epha10	protein_coding
Eprs	protein_coding
Eral1	protein_coding
Etfdh	protein_coding
Fam118b	protein_coding
Fam129b	protein_coding
Fam172a	protein_coding
Fam38a	protein_coding
Fbf1	protein_coding
Fbxo36	protein_coding
Fcf1	protein_coding
Fgd4	protein_coding
Fkbp15	protein_coding
Flnc	protein_coding
Fn1	protein_coding
Fntb	protein_coding
Foxp2	protein_coding
Ftl1	protein_coding
Fuk	protein_coding
Fut8	protein_coding
Fxn	protein_coding
Gab3	protein_coding
Ganab	protein_coding
Gde1	protein_coding
Gga1	protein_coding
Glt25d1	protein_coding
Gm13242	protein_coding
Gm16223	protein_coding
Gmps	protein_coding
Gnptab	protein_coding
Golph3l	protein_coding
Gorasp2	protein_coding
Gria2	protein_coding
Grid2	protein_coding
Grin2a	protein_coding
Gtf2h4	protein_coding
Gtf3c1	protein_coding
Gys2	protein_coding
H2-K1	protein_coding
Hdac6	protein_coding
Hmg20a	protein_coding
Hrsp12	protein_coding
Hspd1	protein_coding
Ica1	protein_coding
Ifi35	protein_coding
Ift122	protein_coding
Ift81	protein_coding
Igbp1	protein_coding
Ikzf5	protein_coding
Ipo9	protein_coding
Iqce	protein_coding
Itpkb	protein_coding
Kars	protein_coding
Kdsr	protein_coding
Kif20a	protein_coding
Large	protein_coding
Lmo3	protein_coding
Lpl	protein_coding
Lrpap1	protein_coding
Lrrc28	protein_coding
Lrrc68	protein_coding
Ly6e	protein_coding
Mamld1	protein_coding
Man1b1	protein_coding
Man2b1	protein_coding
Map3k2	protein_coding
Mbd6	protein_coding
Mbip	protein_coding
Mbtps2	protein_coding
Mecom-ENSMUSG00000027684	protein_coding
Med22	protein_coding
Mef2b	protein_coding
Mmadhc	protein_coding
Mphosph8	protein_coding
Mrpl22	protein_coding
Mrps24	protein_coding
Msi1	protein_coding
Mtg1	protein_coding
Mtmr12	protein_coding
Mtmr6	protein_coding
Mtss1l	protein_coding
Myb	protein_coding
Myo1c	protein_coding
Myo3b	protein_coding
Mypop	protein_coding
Myrip	protein_coding
N4bp2	protein_coding
Nat15	protein_coding
Ncbp2	protein_coding
Nkx6-1	protein_coding
Nol11	protein_coding
Nop14	protein_coding
Nos1ap	protein_coding
Nr1d1	protein_coding
Nt5dc1	protein_coding
Nudc	protein_coding
Odz2	protein_coding
Odz4	protein_coding
Osgepl1	protein_coding
Pak7	protein_coding
Pard3b	protein_coding
Parp11	protein_coding
Pcdh9	protein_coding
Pcnxl3	protein_coding
Pcx	protein_coding
Pcyox1l	protein_coding
Pde4a	protein_coding
Pde4dip	protein_coding
Pecam1	protein_coding
Pgm1	protein_coding
Phldb1	protein_coding
Pik3cd	protein_coding
Plekha2	protein_coding
Plk3	protein_coding
Pnldc1	protein_coding
Pno1	protein_coding
Ppap2a	protein_coding
Ppap2b	protein_coding
Ppp2r5a	protein_coding
Ppp2r5e	protein_coding
Prcc	protein_coding
Prep	protein_coding
Prkaa1	protein_coding
Prkag2	protein_coding
Prmt6	protein_coding
Psd3	protein_coding
Psmc3	protein_coding
Ptges3	protein_coding
Ptpn4	protein_coding
Ptprn2	protein_coding
Ptprz1	protein_coding
Pus10	protein_coding
RP23-57F11.1	protein_coding
RP23-84E16.1	protein_coding
Rab18	protein_coding
Rab2a	protein_coding
Rabepk	protein_coding
Rad51c	protein_coding
Rad51l1	protein_coding
Rai14	protein_coding
Rap2a	protein_coding
Rasa1	protein_coding
Rbm20	protein_coding
Reck	protein_coding
Rell1	protein_coding
Rft1	protein_coding
Rnf185	protein_coding
Rnf220	protein_coding
Rnf26	protein_coding
Rpap1	protein_coding
Rprd2	protein_coding
Rrm2	protein_coding
Rrs1	protein_coding
Rttn	protein_coding
Rwdd1	protein_coding
Sall4	protein_coding
Sar1a	protein_coding
Scamp2	protein_coding
Sec22b	protein_coding
Senp7	protein_coding
2011-09-09	protein_coding
Sgcd	protein_coding
Sh3yl1	protein_coding
Shank1	protein_coding
Skp2	protein_coding
Slbp	protein_coding
Slc24a6	protein_coding
Slc25a40	protein_coding
Slc29a4	protein_coding
Slc35e2	protein_coding
Slc9a3r1	protein_coding
Smarcd2	protein_coding
Snapin	protein_coding
Snrnp35	protein_coding
Snrpf	protein_coding
Snrpg	protein_coding
Sntb2	protein_coding
Snx17	protein_coding
Snx3	protein_coding
Socs2	protein_coding
Socs5	protein_coding
Sos2	protein_coding
Sp2	protein_coding
Spag7	protein_coding
Spink10	protein_coding
Spint2	protein_coding
Sptlc1	protein_coding
Srp72	protein_coding
St6gal2	protein_coding
Stau1	protein_coding
Stim1	protein_coding
Sumf1	protein_coding
Sumo3	protein_coding
Taf8	protein_coding
Taf9b	protein_coding
Tbc1d10b	protein_coding
Tbc1d16	protein_coding
Tbc1d23	protein_coding
Tbp	protein_coding
Tc2n	protein_coding
Tcf7l2	protein_coding
Thnsl1	protein_coding
Thsd7a	protein_coding
Timeless	protein_coding
Tle4	protein_coding
Tmco7	protein_coding
Tmem115	protein_coding
Tmem134	protein_coding
Tmem189	protein_coding
Tmem229b	protein_coding
Tmem30a	protein_coding
Tmem43	protein_coding
Tmprss2	protein_coding
Tnni3k	protein_coding
Tomm5	protein_coding
Trappc3	protein_coding
Trim3	protein_coding
Trim67	protein_coding
Trmt6	protein_coding
Trp73	protein_coding
Tspan2	protein_coding
Tub	protein_coding
Tubb3	protein_coding
Ubc	protein_coding
Ube2a	protein_coding
Ube2i	protein_coding
Ubl3	protein_coding
Uggt2	protein_coding
Uqcr	protein_coding
Usp12	protein_coding
Vamp3	protein_coding
Vps45	protein_coding
Wdr73	protein_coding
Wrb	protein_coding
Wrn	protein_coding
Yipf6	protein_coding
Zc3h13	protein_coding
Zc3h18	protein_coding
Zc3h7b	protein_coding
Zdhhc21	protein_coding
Zfp148	protein_coding
Zfp229	protein_coding
Zfp36l2	protein_coding
Zfp617	protein_coding
Zfp64	protein_coding
Zfp647	protein_coding
Zfp708	protein_coding
Zfp810	protein_coding
Zfyve19	protein_coding
Zranb1	protein_coding
Zranb3	protein_coding
Zscan20	protein_coding
1190002A17Rik	protein_coding
1700011I03Rik	protein_coding
1700081L11Rik	protein_coding
2010005H15Rik	protein_coding
2310021P13Rik	protein_coding
2310067B10Rik	protein_coding
3110047P20Rik-ENSMUSG00000089846	protein_coding
4921517L17Rik	protein_coding
4921536K21Rik	protein_coding
4930432K21Rik	protein_coding
4930486G11Rik	protein_coding
4930556J24Rik	protein_coding
4932431P20Rik	protein_coding
4933429F08Rik	protein_coding
AC122503.1	protein_coding
AC125543.1	protein_coding
AC132246.2	protein_coding
AC133523.2	protein_coding
AC150648.1	protein_coding
AC152395.1	protein_coding
AC159207.1	protein_coding
AC182749.2	protein_coding
Abcc2	protein_coding
Abhd14b	protein_coding
Abr	protein_coding
Acnat1	protein_coding
Adam32	protein_coding
Adam8	protein_coding
Adamts16	protein_coding
Akr1c21	protein_coding
Aldh18a1	protein_coding
Alg10b	protein_coding
Ankrd35	protein_coding
Aoah	protein_coding
Appbp2	protein_coding
Arap2	protein_coding
Arih1	protein_coding
Arl6ip1	protein_coding
Arrdc1	protein_coding
Arrdc4	protein_coding
Arsk	protein_coding
Ate1	protein_coding
Atp2c2	protein_coding
Atrx	protein_coding
B930007M17Rik	protein_coding
B9d1	protein_coding
Bbs2	protein_coding
Bend7	protein_coding
Bmf	protein_coding
Bmp8a	protein_coding
Brp16	protein_coding
Btg3	protein_coding
Btn1a1	protein_coding
CT485788.2	protein_coding
Calcrl	protein_coding
Casp12	protein_coding
Ccdc146	protein_coding
Ccdc79	protein_coding
Cct6b	protein_coding
Cd80	protein_coding
Cdh10	protein_coding
Cdyl	protein_coding
Col5a3	protein_coding
Col8a1	protein_coding
Corin	protein_coding
Creb1	protein_coding
Csrp1	protein_coding
Cxcl12	protein_coding
Ddx3x	protein_coding
Def6	protein_coding
Dnahc10	protein_coding
Dnahc9	protein_coding
Dnajc5b	protein_coding
Dnmt3b	protein_coding
Eaf2	protein_coding
Eif4g1	protein_coding
Eif4g3	protein_coding
Engase	protein_coding
Entpd1	protein_coding
Epsti1	protein_coding
Esr2	protein_coding
Ext1	protein_coding
Fam154a	protein_coding
Fam54b	protein_coding
Fam5c	protein_coding
Fech	protein_coding
Fer1l4	protein_coding
Fgf9	protein_coding
Fkbp8	protein_coding
Fnip1	protein_coding
Gapdh	protein_coding
Glt28d2	protein_coding
Gm14420	protein_coding
Gm3696-ENSMUSG00000079372	protein_coding
Gm3696-ENSMUSG00000079391	protein_coding
Gm5796-ENSMUSG00000079396	protein_coding
Gm9897	protein_coding
Gpi1	protein_coding
Gpr155	protein_coding
Gpr68	protein_coding
Grik4	protein_coding
Grin3a	protein_coding
Hfm1	protein_coding
Hmcn2	protein_coding
Hmga2	protein_coding
Hmgn1	protein_coding
Hnrnpul2	protein_coding
Hsd17b11	protein_coding
Hsp90aa1	protein_coding
Ikzf3	protein_coding
Ikzf4	protein_coding
Il1rapl2	protein_coding
Impg2	protein_coding
Ipo5	protein_coding
Iqck	protein_coding
Irf6	protein_coding
Itga11	protein_coding
Itprip	protein_coding
Kcnh1	protein_coding
Kif1a	protein_coding
Klf12	protein_coding
Larp1b-ENSMUSG00000037814	protein_coding
Lat	protein_coding
Ldhc	protein_coding
Lnx1	protein_coding
Luzp2	protein_coding
Map4k5	protein_coding
Mbd2	protein_coding
Mettl9	protein_coding
Mfsd9	protein_coding
Mga	protein_coding
Mif	protein_coding
Mill2	protein_coding
Mylk	protein_coding
Nagk	protein_coding
Nat8l	protein_coding
Nckap5-ENSMUSG00000049690	protein_coding
Ncl	protein_coding
Ndnl2	protein_coding
Ndufb9	protein_coding
Nek11	protein_coding
Net1	protein_coding
Nfx1	protein_coding
Ngef	protein_coding
Nipbl	protein_coding
Nme5	protein_coding
Nos1	protein_coding
Nup98	protein_coding
Obscn	protein_coding
Olfr1223	protein_coding
Otoa	protein_coding
Pappa2	protein_coding
Pcdhga11	protein_coding
Pcgf3	protein_coding
Pecr	protein_coding
Plac8l1	protein_coding
Pnpo	protein_coding
Polr3b	protein_coding
Ppat	protein_coding
Ppp2r3c	protein_coding
Prima1	protein_coding
Prkar1b	protein_coding
Prlr	protein_coding
Prr8	protein_coding
RP23-297I16.5	protein_coding
RP23-303F24.3	protein_coding
RP23-360A2.3	protein_coding
RP23-400O10.5	protein_coding
Rab33b	protein_coding
Rab37	protein_coding
Rasal1	protein_coding
Rfx4	protein_coding
Rif1	protein_coding
Rnf43	protein_coding
Rpl6	protein_coding
Rps18	protein_coding
Scd1	protein_coding
Sdk2	protein_coding
Sepn1	protein_coding
2011-09-07	protein_coding
Sh3gl2	protein_coding
Slc17a4	protein_coding
Slc1a4	protein_coding
Slc20a2	protein_coding
Slc30a7	protein_coding
Slc30a9	protein_coding
Slc45a2	protein_coding
Slc5a11	protein_coding
Slc5a12	protein_coding
Slc9a9	protein_coding
Slco4c1	protein_coding
Slitrk3	protein_coding
Smarca4	protein_coding
Smg5	protein_coding
Smtnl2	protein_coding
Sos1	protein_coding
Spag16	protein_coding
Spnb4	protein_coding
St6galnac6	protein_coding
St8sia3	protein_coding
Stap2	protein_coding
Stk24	protein_coding
Suv420h2	protein_coding
Tcf7	protein_coding
Tgfa	protein_coding
Tmc1	protein_coding
Tmem138	protein_coding
Tmem144	protein_coding
Tmod3	protein_coding
Tnfaip6	protein_coding
Tnip1	protein_coding
Ube2g2	protein_coding
Uggt1	protein_coding
Ush2a	protein_coding
Vat1	protein_coding
Wdr65	protein_coding
Wscd1	protein_coding
Zfc3h1	protein_coding
Zfp101	protein_coding
Zfp273	protein_coding
Zfp286	protein_coding
Zfp287	protein_coding
Zfp442	protein_coding
Zfpl1	protein_coding
Zkscan3	protein_coding
Znfx1	protein_coding
0610031J06Rik	protein_coding
1110008F13Rik	protein_coding
2310028O11Rik	protein_coding
A830080D01Rik	protein_coding
AC098849.1	protein_coding
Aars2	protein_coding
Abcg2	protein_coding
Abi2	protein_coding
Acap3	protein_coding
Actr1b	protein_coding
Adipor2	protein_coding
Agap1	protein_coding
Agfg1	protein_coding
Alg13	protein_coding
Alkbh8	protein_coding
Arhgap10	protein_coding
Arnt2	protein_coding
Athl1	protein_coding
Atp6v0b	protein_coding
BC016423	protein_coding
Baiap2	protein_coding
Braf	protein_coding
Brca1	protein_coding
Cab39l	protein_coding
Casc3	protein_coding
Ccl25	protein_coding
Cdc37l1	protein_coding
Cep350	protein_coding
Cldnd1	protein_coding
Clip1	protein_coding
Cltc	protein_coding
Cox6a1	protein_coding
Dbn1	protein_coding
Dbr1	protein_coding
Ddx21	protein_coding
Dennd1b	protein_coding
Dmxl2	protein_coding
Dnm1	protein_coding
Ebf1	protein_coding
Elovl6	protein_coding
Epb4.1	protein_coding
Fads2	protein_coding
Fbxw8	protein_coding
Fkbp9	protein_coding
Fnip2	protein_coding
Gas2l3	protein_coding
Gm71	protein_coding
Gpc6	protein_coding
Gria4	protein_coding
Gse1	protein_coding
Gsk3b	protein_coding
Gtf2a1	protein_coding
Gulp1	protein_coding
H2afz	protein_coding
Hist1h4k	protein_coding
Hk2	protein_coding
Hmgxb3	protein_coding
Hmgxb4	protein_coding
Hn1l	protein_coding
Hnrnpd	protein_coding
Hspbap1	protein_coding
Ick	protein_coding
Ids	protein_coding
Ints9	protein_coding
Itgb1	protein_coding
Ktelc1	protein_coding
Lama5	protein_coding
Lats1	protein_coding
Ldb1	protein_coding
Ldb2	protein_coding
Lgtn	protein_coding
Lmf1	protein_coding
Lpin2	protein_coding
Mapk1	protein_coding
Mapk8ip3	protein_coding
Mdk	protein_coding
Med1	protein_coding
Mfsd11	protein_coding
Mical3	protein_coding
Mina	protein_coding
Mll2-ENSMUSG00000069564	protein_coding
Mpped2	protein_coding
Mtf1	protein_coding
Mtmr7	protein_coding
Mtss1	protein_coding
Mxi1	protein_coding
Nbeal1	protein_coding
Ncapd2	protein_coding
Nr2f6	protein_coding
Nr4a2	protein_coding
Nup160	protein_coding
Pcdha6	protein_coding
Pcmtd1	protein_coding
Pcnt	protein_coding
Pde4d	protein_coding
Pdzd4	protein_coding
Pfkfb3	protein_coding
Pgrmc2	protein_coding
Phc3	protein_coding
Pigt	protein_coding
[truncated: 305 more rows]

## Sheet: SRSF4
gene_name	biotypes
MALAT1	lincRNA
AC107744.1	lincRNA
AC102906.1-ENSMUSG00000086002	lincRNA
AC122015.1	lincRNA
AC119899.1-ENSMUSG00000085597	lincRNA
AC125204.2	lincRNA
AC151989.1	lincRNA
AC153356.1	lincRNA
CT025619.2	lincRNA
AL928940.1	miRNA
AC147020.1	miRNA
mmu-mir-2133-2	miRNA
mmu-mir-685	miRNA
mmu-mir-689-2	miRNA
AC123039.1	miRNA
CT030226.1	miRNA
AC125254.1	miRNA
7SK-ENSMUSG00000065037	misc_RNA
Y_RNA-ENSMUSG00000065701	misc_RNA
RNase_MRP-ENSMUSG00000088088	misc_RNA
Y_RNA-ENSMUSG00000064945	misc_RNA
7SK-ENSMUSG00000065808	misc_RNA
Telomerase-vert-ENSMUSG00000064796	misc_RNA
RNaseP_nuc-ENSMUSG00000088025	misc_RNA
AY172335.12	Mt_rRNA
AY172335.9	Mt_rRNA
AY172335.15	Mt_tRNA
AY172335.21	Mt_tRNA
L1td1	processed_transcript
Meg3	processed_transcript
RP23-234K24.8	processed_transcript
AC115823.1	processed_transcript
Mirhg1	processed_transcript
RP24-151H6.3	processed_transcript
AC110186.1	processed_transcript
AC138265.1	processed_transcript
Nespas	processed_transcript
RP23-9O13.8	processed_transcript
RP23-171J18.1	processed_transcript
RP23-94F11.5	processed_transcript
RP23-202G21.2	processed_transcript
RP23-228E2.10	processed_transcript
AC103397.2	processed_transcript
AC156554.1	processed_transcript
AC158898.4	processed_transcript
Fam169b	processed_transcript
RP23-178F20.1	processed_transcript
RP23-183D11.8	processed_transcript
RP23-186A19.3	processed_transcript
RP23-188D9.5	processed_transcript
RP23-235J20.4	processed_transcript
RP23-307M2.3	processed_transcript
RP23-309D8.2	processed_transcript
RP23-339O7.1	processed_transcript
RP23-360N18.1	processed_transcript
RP23-384C18.7	processed_transcript
RP23-6C3.4	processed_transcript
RP24-163G22.1	processed_transcript
RP24-242M17.3	processed_transcript
RP24-556H22.1	processed_transcript
Gas5	processed_transcript
Cdk8	protein_coding
2610528E23Rik	protein_coding
Hexb	protein_coding
Trrap	protein_coding
Hist1h1d	protein_coding
D730040F13Rik	protein_coding
Ncl	protein_coding
Sltm	protein_coding
Hist1h2bk	protein_coding
Npm1	protein_coding
Hist1h1e	protein_coding
Gm10501	protein_coding
5830418K08Rik	protein_coding
Hist1h2bl	protein_coding
Myh10	protein_coding
Hist1h1c	protein_coding
Hist1h2ai	protein_coding
Calr	protein_coding
Dapk1	protein_coding
Hist1h2bc	protein_coding
Hist1h2be	protein_coding
Zfp791	protein_coding
Safb2	protein_coding
Hist1h2bg	protein_coding
Hist2h2bb	protein_coding
Efha1	protein_coding
AC130841.2	protein_coding
mt-Nd1	protein_coding
Canx	protein_coding
Rap2a	protein_coding
Mki67	protein_coding
Palb2	protein_coding
Taf12	protein_coding
Ube2e2	protein_coding
Ccdc44	protein_coding
Hist1h3h	protein_coding
Las1l	protein_coding
Dusp16	protein_coding
Rspo1	protein_coding
Hist1h4a	protein_coding
Rrm2b	protein_coding
Ahnak	protein_coding
Ppfibp1	protein_coding
Trim2	protein_coding
Cwf19l1	protein_coding
Hist1h2ad	protein_coding
Ptma	protein_coding
Bex1	protein_coding
D11Wsu47e	protein_coding
Sfrs4	protein_coding
Wwp2	protein_coding
Gm10822	protein_coding
Gm9811	protein_coding
Hsp90aa1	protein_coding
Igf2r	protein_coding
Neto2	protein_coding
Rpl4	protein_coding
Set	protein_coding
Hnrnph1	protein_coding
Scaper	protein_coding
Eif2s2	protein_coding
Hist1h2ab	protein_coding
Hmgn5	protein_coding
Lars2	protein_coding
Myh9	protein_coding
BC107364	protein_coding
H2afx	protein_coding
Hist1h4h	protein_coding
Nop58	protein_coding
Smc1a	protein_coding
Ssh2	protein_coding
2610318N02Rik	protein_coding
Angpt1	protein_coding
Anp32b	protein_coding
Glt8d3	protein_coding
Nap1l1	protein_coding
Por	protein_coding
Wdr43	protein_coding
Cadm1	protein_coding
Hist1h3c	protein_coding
Hist1h3e	protein_coding
Hpse2	protein_coding
Prex2	protein_coding
Sfpq	protein_coding
Snrnp70	protein_coding
Spna2	protein_coding
Spsb1	protein_coding
Acin1	protein_coding
Comp	protein_coding
Dvl2	protein_coding
Hist1h1b	protein_coding
Hnrnpab	protein_coding
Ica1	protein_coding
mt-Nd4	protein_coding
AC120869.1	protein_coding
Fmc1	protein_coding
Hsp90ab1	protein_coding
Peg3	protein_coding
Stk39	protein_coding
Timd2	protein_coding
Usp3	protein_coding
Vim	protein_coding
mt-Cytb	protein_coding
Acsl4	protein_coding
D4Wsu53e	protein_coding
Dab1	protein_coding
Dnase1l3	protein_coding
Dst	protein_coding
Eef1b2	protein_coding
Eef2	protein_coding
Eftud2	protein_coding
Hsp90b1	protein_coding
Npas4	protein_coding
ORF19	protein_coding
Rbbp7	protein_coding
Slc2a3	protein_coding
Smarcc1	protein_coding
Snrpf	protein_coding
AC141209.3	protein_coding
Adamtsl1	protein_coding
Add1	protein_coding
Chst11	protein_coding
Dhx32	protein_coding
Dpp8	protein_coding
Eftud1	protein_coding
Epb4.1	protein_coding
Ewsr1	protein_coding
Fem1b	protein_coding
Galnt2	protein_coding
Gnas	protein_coding
Hist1h2ag	protein_coding
Hist3h2a	protein_coding
Hnrnpa2b1	protein_coding
Hspa5	protein_coding
Igfbp2	protein_coding
Ik	protein_coding
Mcc	protein_coding
Npl	protein_coding
Nrd1	protein_coding
Pde1c	protein_coding
Pdia3	protein_coding
Plcb4	protein_coding
Prkca	protein_coding
Rplp0	protein_coding
Rrp1	protein_coding
Srrm2	protein_coding
Stmn2	protein_coding
Syt6	protein_coding
Tanc1	protein_coding
mt-Nd2	protein_coding
1700025G04Rik	protein_coding
AL606916.1	protein_coding
AL672182.3	protein_coding
Agrn	protein_coding
Aim2	protein_coding
Akap12	protein_coding
C230081A13Rik	protein_coding
Cdh23	protein_coding
Cdhr1	protein_coding
Cfdp1	protein_coding
Cstf3	protein_coding
Ctse	protein_coding
Dync1h1	protein_coding
Eya3	protein_coding
Fubp1	protein_coding
Grik5	protein_coding
Hist1h4b	protein_coding
Hist3h2ba	protein_coding
Hyou1	protein_coding
Klhl32	protein_coding
Lamc1	protein_coding
Mlf2	protein_coding
Nop2	protein_coding
Npm3	protein_coding
Numb	protein_coding
Ostn	protein_coding
Pdap1	protein_coding
Rbm6	protein_coding
Rps12	protein_coding
Ryr3	protein_coding
Smc4	protein_coding
Tfdp1	protein_coding
Tmsb4x	protein_coding
Top1	protein_coding
Tubb5	protein_coding
4930555F03Rik	protein_coding
AC127598.1	protein_coding
AL593853.1	protein_coding
AL808140.1	protein_coding
AL837506.1	protein_coding
Accn1	protein_coding
Alkbh4	protein_coding
Ano6	protein_coding
Apitd1	protein_coding
Asah1	protein_coding
Asap1	protein_coding
Atxn2l	protein_coding
B020018G12Rik	protein_coding
C1qbp	protein_coding
Camk4	protein_coding
Cdk19	protein_coding
Cecr2	protein_coding
Chml	protein_coding
Coro2b	protein_coding
Ctnna2	protein_coding
D230025D16Rik	protein_coding
D6Wsu116e	protein_coding
Dennd5a	protein_coding
Dlg1	protein_coding
Dnmt3b	protein_coding
Dpp6	protein_coding
Dusp11	protein_coding
Eif3g	protein_coding
Eml2	protein_coding
Enox2	protein_coding
Ep300	protein_coding
Epn2	protein_coding
Fam76b	protein_coding
Fbxl2	protein_coding
Flt1	protein_coding
Gpc3	protein_coding
Grm8	protein_coding
Hnrnpul2	protein_coding
Ifrd1	protein_coding
Itfg1	protein_coding
Itga10	protein_coding
Kars	protein_coding
Kdm6b	protein_coding
Kpna2	protein_coding
Lin28	protein_coding
Lrp1b	protein_coding
Mcf2	protein_coding
Mchr1	protein_coding
Mcm7	protein_coding
Mett10d	protein_coding
Msrb3	protein_coding
Myeov2	protein_coding
Ncoa3	protein_coding
Plekha6	protein_coding
Plekha8	protein_coding
Polr3b	protein_coding
Ppp4c	protein_coding
Psme4	protein_coding
Ptpn1	protein_coding
Ralgapa2	protein_coding
Rbbp6	protein_coding
Rcan2	protein_coding
Rpl13	protein_coding
Rras2	protein_coding
Rtkn2	protein_coding
Sdc2	protein_coding
Sec63	protein_coding
Smg1	protein_coding
Snrpn	protein_coding
Snx7	protein_coding
Tbc1d15	protein_coding
Tnip1	protein_coding
Tor1aip2	protein_coding
Trpm3	protein_coding
Ythdc1	protein_coding
Ythdf3	protein_coding
Zeb2	protein_coding
Zranb2	protein_coding
1190005F20Rik	protein_coding
1700011I03Rik	protein_coding
2010111I01Rik	protein_coding
2310003H01Rik	protein_coding
2400003C14Rik	protein_coding
2610203C20Rik	protein_coding
4632428N05Rik	protein_coding
4932441K18Rik	protein_coding
AC115978.1	protein_coding
AC122503.1	protein_coding
AC149086.1	protein_coding
Aatk	protein_coding
Acvr2a	protein_coding
Adam2	protein_coding
Adcy1	protein_coding
Adk	protein_coding
Aff4	protein_coding
Akap13	protein_coding
Akr1a4	protein_coding
Ankrd17	protein_coding
Ankrd40	protein_coding
Ankrd44	protein_coding
Ap2s1	protein_coding
Arhgef4	protein_coding
Arih1	protein_coding
Arl8a	protein_coding
Asxl2	protein_coding
Atg2a	protein_coding
Atp13a3	protein_coding
BC024479	protein_coding
Bcl2l12	protein_coding
Blzf1	protein_coding
Brca1	protein_coding
Brwd1	protein_coding
Calm2	protein_coding
Casc3	protein_coding
Ccdc115	protein_coding
Ccdc132	protein_coding
Ccdc77	protein_coding
Ccdc80	protein_coding
Cct2	protein_coding
Cdca5	protein_coding
Cdkal1	protein_coding
Cep290	protein_coding
Cep55	protein_coding
Clasp1	protein_coding
Clic4	protein_coding
Clint1	protein_coding
Cnot6	protein_coding
Copg2	protein_coding
Crhr2	protein_coding
Cspp1	protein_coding
Ctnnal1	protein_coding
Cttnbp2nl	protein_coding
Cyp2j6	protein_coding
D19Bwg1357e	protein_coding
D19Ertd652e	protein_coding
D4Ertd22e	protein_coding
Ddah1	protein_coding
Ddr1	protein_coding
Dennd1b	protein_coding
Dennd3	protein_coding
Dgki	protein_coding
Dhx57	protein_coding
Dmxl1	protein_coding
Dock2	protein_coding
Dock4	protein_coding
Duox1	protein_coding
Dync2h1	protein_coding
Ece1	protein_coding
Eif3h	protein_coding
Elavl1	protein_coding
Enah	protein_coding
Eng	protein_coding
Erc2	protein_coding
Erp44	protein_coding
Exoc4	protein_coding
Exoc5	protein_coding
Fam165b	protein_coding
Fbln1	protein_coding
Fbxl7	protein_coding
Foxo1	protein_coding
Frmd5	protein_coding
G2e3	protein_coding
Galns	protein_coding
Galnt11	protein_coding
Gas2l3	protein_coding
Gba2	protein_coding
Gphn	protein_coding
Gramd3	protein_coding
Gramd4	protein_coding
Gsr	protein_coding
Gtf2e2	protein_coding
Gtf2h2	protein_coding
Gtpbp1	protein_coding
H2afj	protein_coding
Heatr1	protein_coding
Hectd1	protein_coding
Heg1	protein_coding
Herc1	protein_coding
Herc2	protein_coding
Hisppd1	protein_coding
Hist1h3b	protein_coding
Hmbox1	protein_coding
Hmbs	protein_coding
Hnrnpul1	protein_coding
Hsf1	protein_coding
Hspa9	protein_coding
Htt	protein_coding
Iffo2	protein_coding
Ina	protein_coding
Itpkb	protein_coding
Kcnk5	protein_coding
Kif2a	protein_coding
Klhdc10	protein_coding
Klhl4	protein_coding
Klraq1	protein_coding
Kpnb1	protein_coding
Laptm4b	protein_coding
Lhfp	protein_coding
Limch1	protein_coding
Llgl1	protein_coding
Lnp	protein_coding
Lpcat3	protein_coding
Lpin1	protein_coding
Lpin2	protein_coding
Lrp2	protein_coding
Lrrc45	protein_coding
Luc7l2	protein_coding
Lypla1	protein_coding
Mapk1	protein_coding
Mapk8ip3	protein_coding
Mef2d	protein_coding
Mga	protein_coding
Mical1	protein_coding
Mllt10	protein_coding
Mllt4	protein_coding
Mpzl1	protein_coding
Mrps11	protein_coding
Mtch1	protein_coding
Mtor	protein_coding
Mybl2	protein_coding
Myh2	protein_coding
Myo19	protein_coding
Nav2	protein_coding
Ndufa12	protein_coding
Ndufs1	protein_coding
Nfatc3	protein_coding
Nfatc4	protein_coding
Nhs	protein_coding
Nol9	protein_coding
Nomo1	protein_coding
Nr2f2	protein_coding
Nr6a1	protein_coding
Nsd1	protein_coding
Nudcd3	protein_coding
Nup210l	protein_coding
Nxn	protein_coding
Odz4	protein_coding
Otud4	protein_coding
Pan2	protein_coding
Parm1	protein_coding
Patl1	protein_coding
Pawr	protein_coding
Pcbp4	protein_coding
Pcca	protein_coding
Pcf11	protein_coding
Pcnp	protein_coding
Peli1	protein_coding
Phf12	protein_coding
Pja2	protein_coding
Plagl1	protein_coding
Pola1	protein_coding
Polr1b	protein_coding
Ppig	protein_coding
Prpf40b	protein_coding
Psip1	protein_coding
Psmb4	protein_coding
Ptpmt1	protein_coding
Ptprd	protein_coding
Pwp2	protein_coding
Rab11fip3	protein_coding
Rab14	protein_coding
Rab34	protein_coding
Rabep1	protein_coding
Rassf3	protein_coding
Rbm9	protein_coding
Rbpj	protein_coding
Rlim	protein_coding
Rnf4	protein_coding
Rora	protein_coding
Rplp2	protein_coding
Rprd2	protein_coding
Rspry1	protein_coding
Rtn4rl1	protein_coding
Saps1	protein_coding
Scd2	protein_coding
Scn2a1	protein_coding
Scn5a	protein_coding
Sema3c	protein_coding
Sgcz	protein_coding
Sh2d3c	protein_coding
Slc20a1	protein_coding
Slc2a8	protein_coding
Slc4a4	protein_coding
Snx5	protein_coding
Sptlc3	protein_coding
Ssr1	protein_coding
St3gal2	protein_coding
Strn3	protein_coding
Sub1	protein_coding
Suclg2	protein_coding
Suz12	protein_coding
Tbc1d25	protein_coding
Tbcd	protein_coding
Tcf7l1	protein_coding
Tec	protein_coding
Thada	protein_coding
Tipin	protein_coding
Tmeff1	protein_coding
Tmem64	protein_coding
Tmod2	protein_coding
Tnni3k	protein_coding
Tpp2	protein_coding
Traf3ip1	protein_coding
Trak2	protein_coding
Trio	protein_coding
Trp53bp1	protein_coding
Trpc2	protein_coding
Tsc2	protein_coding
Tsc22d2	protein_coding
Tshz2	protein_coding
Ube2c	protein_coding
Ube2o	protein_coding
Ubn2	protein_coding
Uhrf2	protein_coding
Unc84a	protein_coding
Usp14	protein_coding
Wtip	protein_coding
Xpot	protein_coding
Yme1l1	protein_coding
Ythdf2	protein_coding
Yy1	protein_coding
Zbtb20	protein_coding
Zcwpw2	protein_coding
Zdhhc14	protein_coding
Zdhhc5	protein_coding
Zfp652	protein_coding
Zfp871	protein_coding
Zfpm2	protein_coding
Zkscan1	protein_coding
Znf512b	protein_coding
1110034G24Rik	protein_coding
1190002N15Rik	protein_coding
1200009I06Rik	protein_coding
2610018G03Rik	protein_coding
2610029G23Rik	protein_coding
4930473A06Rik	protein_coding
5033411D12Rik	protein_coding
5430437P03Rik	protein_coding
A230051G13Rik	protein_coding
A430107O13Rik	protein_coding
AC119810.1	protein_coding
AC132246.2	protein_coding
AC162689.2	protein_coding
AC168116.1	protein_coding
AL929021.1	protein_coding
AU022252	protein_coding
Abcc4	protein_coding
Abcg5	protein_coding
Ablim1	protein_coding
Acad8	protein_coding
Adam32	protein_coding
Adamts17	protein_coding
Adamts18	protein_coding
Add2	protein_coding
Adh5	protein_coding
Agtpbp1	protein_coding
Agtr1a	protein_coding
Alg1	protein_coding
Ank3	protein_coding
Anubl1	protein_coding
Ap3s2	protein_coding
Aplp2	protein_coding
Ar	protein_coding
Arhgap19	protein_coding
Arhgap22	protein_coding
Arl3	protein_coding
Atf6b	protein_coding
Atp11c	protein_coding
Atp5f1	protein_coding
Atp6v0e	protein_coding
Awat2	protein_coding
B230118H07Rik	protein_coding
B230307C23Rik	protein_coding
BC003331	protein_coding
BC013712	protein_coding
BC026439	protein_coding
BC049715	protein_coding
BC067068	protein_coding
Bat5	protein_coding
Bcl2	protein_coding
Bmp6	protein_coding
Bmper	protein_coding
Cacna1s	protein_coding
Cacna2d1	protein_coding
Casp3	protein_coding
Ccdc148	protein_coding
Ccdc15	protein_coding
Ccdc73	protein_coding
Cct8	protein_coding
Cd247	protein_coding
Cd59a	protein_coding
Cdkl5	protein_coding
Cdon	protein_coding
Chrm3	protein_coding
Chst8	protein_coding
Clec16a	protein_coding
Clstn2	protein_coding
Cntn4	protein_coding
Col27a1	protein_coding
Col3a1	protein_coding
Cpa6	protein_coding
Cpt2	protein_coding
Csmd1	protein_coding
Csmd2	protein_coding
Cstad	protein_coding
D19Ertd737e	protein_coding
D630002G06Rik	protein_coding
Dap	protein_coding
Ddc	protein_coding
Dhx16	protein_coding
Dip2a	protein_coding
Dkc1	protein_coding
Dlg2	protein_coding
Dnahc1	protein_coding
Dnajb9	protein_coding
Dock1	protein_coding
Dpf3	protein_coding
Dpyd	protein_coding
Dstyk	protein_coding
E130309F12Rik	protein_coding
Ebf2	protein_coding
Echs1	protein_coding
Eda2r	protein_coding
Eef1d	protein_coding
Efna2	protein_coding
Elovl4	protein_coding
Elovl6	protein_coding
Elp4	protein_coding
Eml1	protein_coding
Entpd1	protein_coding
Entpd3	protein_coding
Entpd7	protein_coding
Epm2a	protein_coding
Ern1	protein_coding
Esr2	protein_coding
Etfdh	protein_coding
Evc	protein_coding
Evpl	protein_coding
Exoc2	protein_coding
Ext2	protein_coding
Fam172a	protein_coding
Fam18b	protein_coding
Fam190a	protein_coding
Fam78a	protein_coding
Fat4	protein_coding
Fbxo18	protein_coding
Fgd3	protein_coding
Fgf12	protein_coding
Fhad1	protein_coding
Foxp2	protein_coding
Fry	protein_coding
Gabrb1	protein_coding
Gad1	protein_coding
Galntl4	protein_coding
Gbp2	protein_coding
Gldc	protein_coding
Gltpd1	protein_coding
Gm16517	protein_coding
Gm973	protein_coding
Golm1	protein_coding
Gpr64	protein_coding
Gpt2	protein_coding
Gramd1b	protein_coding
Grik2	protein_coding
Grin2a	protein_coding
Gspt2	protein_coding
Gyk	protein_coding
Gys2	protein_coding
Hace1	protein_coding
Hadh	protein_coding
Haus3	protein_coding
Heph	protein_coding
Hist1h2bb	protein_coding
Hist1h3a	protein_coding
Hist1h3i	protein_coding
Hmgn3	protein_coding
Hnrpdl	protein_coding
Hormad2	protein_coding
Ide	protein_coding
Ifngr1	protein_coding
Igsf21	protein_coding
Inpp5f	protein_coding
Iqce	protein_coding
Itga3	protein_coding
Itgb3bp	protein_coding
Kcnh2	protein_coding
Kcnh7	protein_coding
Kcnip4	protein_coding
Kcnn3	protein_coding
Kirrel3	protein_coding
Klc4	protein_coding
Lass6	protein_coding
Lgi2	protein_coding
Lgr5	protein_coding
Lhfpl2	protein_coding
Lpar3	protein_coding
Lrfn4	protein_coding
Lrrc27	protein_coding
Lrrc29	protein_coding
Lrrc49	protein_coding
Lrrc4b	protein_coding
Lrrc8b	protein_coding
Lrrtm4	protein_coding
Map3k11	protein_coding
Map3k14	protein_coding
Mapk9	protein_coding
Mdfic	protein_coding
Mfn1	protein_coding
Mgat4a	protein_coding
Mlxip	protein_coding
Mns1	protein_coding
Mphosph9	protein_coding
Mpp2	protein_coding
Mrpl13	protein_coding
Mrs2	protein_coding
Mtap2	protein_coding
Myo3b	protein_coding
Myt1l	protein_coding
N4bp2	protein_coding
Ncrna00153	protein_coding
Nek10	protein_coding
Nfe2l2	protein_coding
Ngfr	protein_coding
Nhej1	protein_coding
Nlrp4e	protein_coding
Nmnat3	protein_coding
Nodal	protein_coding
Nudt3	protein_coding
Nup153	protein_coding
Nus1	protein_coding
Oasl2	protein_coding
Ormdl1	protein_coding
Os9	protein_coding
Padi2	protein_coding
Pappa	protein_coding
Pax5	protein_coding
Pcdh15	protein_coding
Pcsk5	protein_coding
Peci	protein_coding
Peo1	protein_coding
Pex26	protein_coding
Pfdn4	protein_coding
Pfkfb2	protein_coding
Pik3ap1	protein_coding
Pla2g15	protein_coding
Pldi	protein_coding
Plxna4	protein_coding
Pms1	protein_coding
Polr2d	protein_coding
Polr3e	protein_coding
Pou2f3	protein_coding
Ppfia4	protein_coding
Ppt2	protein_coding
Pqlc1	protein_coding
Ptprq	protein_coding
Ptprt	protein_coding
Pus1	protein_coding
Qtrtd1	protein_coding
RP23-340N22.1	protein_coding
Rad23b	protein_coding
Rad9b	protein_coding
Rasgef1c	protein_coding
Rbms2	protein_coding
Rcor3	protein_coding
Rdbp	protein_coding
Reln	protein_coding
Rg9mtd1	protein_coding
Rgmb	protein_coding
Rgs20	protein_coding
Rgs9	protein_coding
Rimbp2	protein_coding
Rnf11	protein_coding
Rnf141	protein_coding
Rnf43	protein_coding
Robo3	protein_coding
Rpl26	protein_coding
Rps20	protein_coding
Rreb1	protein_coding
Sacs	protein_coding
Sdcbp2	protein_coding
Sepsecs	protein_coding
Sestd1	protein_coding
Sfrs12ip1	protein_coding
Sgsh	protein_coding
Sh3gl1	protein_coding
Slc16a10	protein_coding
Slc1a2	protein_coding
Slc25a13	protein_coding
Slc2a10	protein_coding
Slc35f5	protein_coding
Slc38a10	protein_coding
Slc39a11	protein_coding
Slc4a8	protein_coding
Slc6a1	protein_coding
Slc6a6	protein_coding
Slc7a11	protein_coding
Slk	protein_coding
Smox	protein_coding
Snrpb	protein_coding
Sorcs2	protein_coding
Sos2	protein_coding
Spats2l	protein_coding
Spnb2	protein_coding
Spock3	protein_coding
Srrm4	protein_coding
Stk24	protein_coding
Stra6	protein_coding
Styk1	protein_coding
Tagln3	protein_coding
Tasp1	protein_coding
Tead4	protein_coding
Tecpr2	protein_coding
Tex15	protein_coding
Thyn1	protein_coding
Tll2	protein_coding
Tmbim1	protein_coding
Tmc1	protein_coding
Tmem144	protein_coding
Tmem163	protein_coding
Tmem206	protein_coding
Tmem98	protein_coding
Tnfrsf8	protein_coding
Tox	protein_coding
Tox2	protein_coding
Trim14	protein_coding
Triobp	protein_coding
Tsks	protein_coding
Ttc12	protein_coding
Tub	protein_coding
Tuft1	protein_coding
Twistnb	protein_coding
Ube2cbp	protein_coding
Unc80	protein_coding
Usp53	protein_coding
Vmn1r90	protein_coding
Vps39	protein_coding
Wdr44	protein_coding
Wdr69	protein_coding
Wdyhv1	protein_coding
Wipi1	protein_coding
Wiz	protein_coding
Zfp14	protein_coding
Zfp30	protein_coding
Zfp358	protein_coding
Zfp438	protein_coding
Zfp473	protein_coding
Zfp81	protein_coding
Zmat4	protein_coding
Zscan2	protein_coding
6720401G13Rik	protein_coding
Armet	protein_coding
Ccdc88c	protein_coding
Ccnl1	protein_coding
Clk4	protein_coding
Cox7c	protein_coding
Cpne5	protein_coding
Ctcf	protein_coding
Dhx30	protein_coding
Dido1	protein_coding
Eif4ebp2	protein_coding
Esrp1	protein_coding
G3bp1	protein_coding
Gnpat	protein_coding
Hist1h2ah	protein_coding
Hmgn2	protein_coding
Itga5	protein_coding
Luc7l3	protein_coding
Luzp1	protein_coding
Mapk14	protein_coding
Mapkapk2	protein_coding
Marcksl1	protein_coding
Mgat1	protein_coding
Mgea5	protein_coding
Ndufaf4	protein_coding
Nop56	protein_coding
Pask	protein_coding
Pdia6	protein_coding
Phf14	protein_coding
Phf8	protein_coding
Prmt1	protein_coding
Psmd1	protein_coding
Rbbp4	protein_coding
Rif1	protein_coding
Robo1	protein_coding
Rpl32	protein_coding
Setd5	protein_coding
Slc22a17	protein_coding
Slc25a10	protein_coding
Tbp	protein_coding
Tpx2	protein_coding
Trnt1	protein_coding
Ube2i	protein_coding
Zcrb1	protein_coding
RP23-334J9.1	pseudogene
AC158998.1	pseudogene
AC163617.2	pseudogene
AC122223.2	pseudogene
AC134246.2	pseudogene
AC152164.1	pseudogene
AC139063.1-ENSMUSG00000074243	pseudogene
RP23-418N2.3	pseudogene
RP23-431C5.1	pseudogene
5_8S_rRNA-ENSMUSG00000065922	rRNA
5S_rRNA-ENSMUSG00000065311	rRNA
5_8S_rRNA-ENSMUSG00000088595	rRNA
U8-ENSMUSG00000064899	snoRNA
snoU89	snoRNA
snoU85-ENSMUSG00000089617	snoRNA
snoU97	snoRNA
U3-ENSMUSG00000065870	snoRNA
snoU90	snoRNA
snoU13-ENSMUSG00000088252	snoRNA
snoU2-25	snoRNA
SCARNA13-ENSMUSG00000088789	snoRNA
SCARNA6-ENSMUSG00000087968	snoRNA
SNORD35-ENSMUSG00000065818	snoRNA
snoU2-30-ENSMUSG00000077506	snoRNA
SNORD101	snoRNA
SNORD28	snoRNA
U3-ENSMUSG00000064400	snoRNA
SNORD14-ENSMUSG00000064741	snoRNA
SCARNA1	snoRNA
SCARNA11-ENSMUSG00000088208	snoRNA
snR39B	snoRNA
SCARNA16-ENSMUSG00000088529	snoRNA
SNORD75-ENSMUSG00000080463	snoRNA
SNORA33-ENSMUSG00000070063	snoRNA
SNORD18-ENSMUSG00000064918	snoRNA
SNORA61-ENSMUSG00000064949	snoRNA
SNORD35-ENSMUSG00000064767	snoRNA
SNORD17	snoRNA
SNORA63-ENSMUSG00000064880	snoRNA
SNORD14-ENSMUSG00000075876	snoRNA
SNORD34	snoRNA
SNORD64	snoRNA
SCARNA6-ENSMUSG00000089281	snoRNA
SNORD91-ENSMUSG00000077493	snoRNA
U3-ENSMUSG00000064807	snoRNA
snoU6-77	snoRNA
SCARNA18-ENSMUSG00000088689	snoRNA
SNORD99	snoRNA
SCARNA15-ENSMUSG00000088604	snoRNA
SNORA79-ENSMUSG00000080365	snoRNA
SNORD24-ENSMUSG00000065258	snoRNA
snoU83B-ENSMUSG00000077734	snoRNA
SNORA13-ENSMUSG00000064681	snoRNA
snoU54	snoRNA
SNORA63-ENSMUSG00000064382	snoRNA
SNORD38-ENSMUSG00000064542	snoRNA
SNORA12	snoRNA
SNORA28-ENSMUSG00000064493	snoRNA
SNORD19-ENSMUSG00000077797	snoRNA
SNORD45-ENSMUSG00000064731	snoRNA
SNORA71-ENSMUSG00000064405	snoRNA
SNORD63-ENSMUSG00000065904	snoRNA
SNORA25-ENSMUSG00000088956	snoRNA
SNORA32-ENSMUSG00000065262	snoRNA
SNORA75-ENSMUSG00000064837	snoRNA
U3-ENSMUSG00000064776	snoRNA
SNORA57-ENSMUSG00000065100	snoRNA
SNORD82	snoRNA
U3-ENSMUSG00000070251	snoRNA
SNORA4-ENSMUSG00000065208	snoRNA
SNORD79-ENSMUSG00000065160	snoRNA
snR78-ENSMUSG00000088967	snoRNA
SNORD111-ENSMUSG00000080396	snoRNA
SNORD111-ENSMUSG00000080518	snoRNA
SNORD37	snoRNA
SNORA33-ENSMUSG00000065004	snoRNA
SNORA41-ENSMUSG00000064602	snoRNA
SNORA73-ENSMUSG00000064380	snoRNA
SNORD70-ENSMUSG00000077345	snoRNA
SNORA71-ENSMUSG00000065362	snoRNA
SNORA73-ENSMUSG00000064387	snoRNA
SNORD22-ENSMUSG00000065087	snoRNA
SNORD72	snoRNA
snoZ17	snoRNA
SCARNA14-ENSMUSG00000088254	snoRNA
SNORA70-ENSMUSG00000065725	snoRNA
SNORA73-ENSMUSG00000065353	snoRNA
U2-ENSMUSG00000075752	snRNA
U2-ENSMUSG00000065820	snRNA
U5-ENSMUSG00000075763	snRNA
U5-ENSMUSG00000064430	snRNA
U5-ENSMUSG00000075930	snRNA
U4-ENSMUSG00000075998	snRNA
U5-ENSMUSG00000064881	snRNA
U7-ENSMUSG00000089083	snRNA
U2-ENSMUSG00000075806	snRNA
U4-ENSMUSG00000075779	snRNA
U12-ENSMUSG00000065176	snRNA
U5-ENSMUSG00000065033	snRNA
U6-ENSMUSG00000065168	snRNA
U6atac-ENSMUSG00000080538	snRNA
U6-ENSMUSG00000065819	snRNA
U6-ENSMUSG00000065059	snRNA
U6-ENSMUSG00000065194	snRNA
U2-ENSMUSG00000064856	snRNA
U5-ENSMUSG00000070228	snRNA
U2-ENSMUSG00000075797	snRNA
U6-ENSMUSG00000064494	snRNA
U6-ENSMUSG00000064678	snRNA
U6-ENSMUSG00000065270	snRNA
U6-ENSMUSG00000065627	snRNA
U5-ENSMUSG00000070237	snRNA
U6-ENSMUSG00000065115	snRNA
U2-ENSMUSG00000075777	snRNA
U6-ENSMUSG00000075854	snRNA
U2-ENSMUSG00000065622	snRNA
